# Supplementary material for: Dramatic Suppression of Lipogenesis and No Increase in Beta-Oxidation Gene Expression Are among the Key Effects of Bergamot Flavonoids in Fatty Liver Disease
Source: Antioxidants (Basel). 2024 Jun 25;13(7):766. doi: 10.3390/antiox13070766 (PMC11273501; doi:10.3390/antiox13070766)
Supplement: Supplementary file 1 [file antioxidants-13-00766-s001.zip]

Archive with 1 entries (1 files):
- antioxidants-2976075-supplementary.pdf
